# Supplementary material for: Comparative Metabolite Profiling and Antiproliferative Characterization of Lab-Acclimatized and Wild Green Seaweed Acrosiphonia orientalis to Reveal Its Nutraceutical Potential
Source: Foods. 2026 Apr 6;15(7):1252. doi: 10.3390/foods15071252 (PMC13074114; doi:10.3390/foods15071252)
Supplement: Supplementary file 1 [file foods-15-01252-s001.zip]

Archive with 2 entries (2 files):
- Supplementry Table S1.pdf
- Supplementry Table S2.pdf
